# Supplementary material for: Sodium–glucose cotransporter 2 inhibition does not improve the acute pressure natriuresis response in rats with type 1 diabetes
Source: Exp Physiol. 2023 Jan 15;108(3):480–90. doi: 10.1113/EP090849 (PMC10103849; doi:10.1113/EP090849)
Supplement: Supplementary file 1 — Statistical Summary Document [file EPH-108-480-s001.xlsx]

## Sheet: Statistical Summary Table
Statistical Summary Document
Manuscript Title:	Sodium-glucose co-transporter 2 inhibition does not improve the acute pressure natriuresis response in rats with Type 1 diabetes
Authors:	Natalie K Jones, Hannah M Costello, Marie-Louise T Monaghan, Kevin Stewart, David Binnie, Joanne Marks, Matthew A Bailey, Geoffrey J Culshaw
Animal model used, if applicable:	Rat - STZ T1DM model
Underlying hypothesis:	SGLT2 inhibition would restore the normal pressure natriuretic response in a rat model of type 1 diabetes.
Definitions of ‘n’:	Each rat is a different n
Statistical summary table:
Experimental question number	Finding/ conclusion	Experimental location/variable	Mean value	Standard Deviation	n	Exact P value	Figure/table in which data are presented	Units	Data comparisons	Statistical test	Any other experimental factors	Comments
Multiple tests of the same question are shown in different rows		e.g. cortex vs cerebellum or genotype	(or other summary statistic)	(SD)	(value)	If P is considered significant against a stated confidence limit, authors may indicate this in bold.The exact value must be stated unless P is less than 0.0001, in which case < is permitted.			e.g. WT vs KO		e.g. subjects’ age or sex	e.g. observation
1	MABP increased to similar extents in non-diabetic rats	Non diabetic - Vehicle vs dapa	Vehicle 145.5; dapa 145.4	Vehicle 22.3; dapa 21.9	8	effect of BP ramps, P<0.0001; effect of dapagliflozin, P=0.985; interaction, P=0.629	1A	mmHg	Vehicle vs dapa	2way ANOVA	PN	Normally distributed - Shapiro-Wilk test
2	GFR increased comparibly in non-diabetic rats	Non diabetic - Vehicle vs dapa	Vehicle 1.74; dapa 1.52	Vehicle 0.58; dapa 0.55	8	effect of BP ramps, P<0.0001; effect of dapagliflozin, P=0.087; interaction, P=0.726	1B	mL/min/g KW	Vehicle vs dapa	2way ANOVA	PN	Normally distributed - Shapiro-Wilk test
3	Baseline urine flow rates were not different	Non diabetic - Vehicle vs dapa	Vehicle 4.7; dapa 12.1	Vehicle 3.4; dapa 9.6	8	0.073	2A	uL/min/g KW	Vehicle vs dapa	Mann-Whitney
4	Urine flow rate increased to the same extent	Non diabetic - Vehicle vs dapa	Vehicle 1.31; dapa 1.45	Vehicle 0.61; dapa 0.42	8	effect of BP ramps, P<0.0001; effect of dapagliflozin, P=0.151; interaction, P=0.001	2A	uL/min/g KW (log)	Vehicle vs dapa	2way ANOVA	PN	Not normally distributed - log transformed prior to analysis
5	Urinary glucose higher in dapa treated animals	Non diabetic - Vehicle vs dapa	Vehicle -2.3; dapa 0.21	Vehicle 0.22; dapa 0.32	8	effect of BP ramps, P<0.0001; effect of dapagliflozin, P<0.0001; interaction, P=0.071	2B	μmol/min/g kw (log)	Vehicle vs dapa	2way ANOVA	PN	Not normally distributed - log transformed prior to analysis
6	Urinary Na not different at baseline	Non diabetic - Vehicle vs dapa	Vehicle 0.3; dapa 0.5	Vehicle 0.3; dapa 0.7	8	0.879	2C	μmol/min/g kw	Vehicle vs dapa	Mann-Whitney
7	Urinary Na increased to same extent	Non diabetic - Vehicle vs dapa	Vehicle 0.49; dapa 0.44	Vehicle 0.89; dapa 0.91	8	effect of BP ramps, P<0.0001; effect of dapagliflozin, P=0.633; interaction, P=0.848	2C	μmol/min/g kw (log)	Vehicle vs dapa	2way ANOVA	PN	Not normally distributed - log transformed prior to analysis
8	Dapa increase FeGlucose	Non diabetic - Vehicle vs dapa	Vehicle -1.37; dapa 1.24	Vehicle 0.22; dapa 0.26	8	effect of BP ramps, P<0.0001; effect of dapagliflozin, P<0.0001; interaction, P=0.080	3A	% (log)	Vehicle vs dapa	2way ANOVA	PN	Not normally distributed - log transformed prior to analysis
9	FeNa not different between groups	Non diabetic - Vehicle vs dapa	Vehicle 0.12; dapa 0.12	Vehicle 0.79; dapa 0.78	8	effect of BP ramps, P<0.0001; effect of dapagliflozin, P=0.997; interaction, P=0.667	3B	% (log)	Vehicle vs dapa	2way ANOVA	PN	Not normally distributed - log transformed prior to analysis
10	FeK not different between groups	Non diabetic - Vehicle vs dapa	Vehicle 1.64; dapa 1.69	Vehicle 0.3; dapa 0.25	8	effect of BP ramps, P=0.0001; effect of dapagliflozin, P=0.443; interaction, P=0.685	3C	% (log)	Vehicle vs dapa	2way ANOVA	PN	Not normally distributed - log transformed prior to analysis
11	FeCl not different between groups	Non diabetic - Vehicle vs dapa	Vehicle 4.60; dapa 4.10	Vehicle 2.36; dapa 2.67	8	effect of BP ramps, P<0.0001; effect of dapagliflozin, P=0.334; interaction, P=0.181	3D	%	Vehicle vs dapa	2way ANOVA	PN	Normally distributed - Shapiro-Wilk test
12	Urine flow v MABP not different between groups	Non diabetic - Vehicle vs dapa			8	0.081	4A	uL/min/g KW vs mmHg	Vehicle vs dapa	sum-of-squares F test	PN
13	Urinary Na v MABP not different between groups	Non diabetic - Vehicle vs dapa			8	0.521	4B	μmol/min/g kw vs mmHG	Vehicle vs dapa	sum-of-squares F test	PN
14	GFR v MABP not different between groups	Non diabetic - Vehicle vs dapa			8	0.163	4C	mL/min/g KW vs mmHg	Vehicle vs dapa	sum-of-squares F test	PN
15	Urinary glucose v MABP different between groups	Non diabetic - Vehicle vs dapa			8	<0.0001	4D	μmol/min/g kw vs mmHg	Vehicle vs dapa	sum-of-squares F test	PN
16	Plasma glucose unaffected by dapa	Non diabetic - Vehicle vs dapa	Vehicle 0.86; dapa 0.81	Vehicle 0.13; dapa 0.13	8	effect of BP ramps, P<0.0001; effect of dapagliflozin, P=0.314; interaction, P=0.789	5A	mmol/L (log)	Vehicle vs dapa	2way ANOVA	PN	Not normally distributed - log transformed prior to analysis
17	Plasma K unaffected by dapa	Non diabetic - Vehicle vs dapa	Vehicle 4.04; dapa 3.97	Vehicle 0.26; dapa 0.33	8	effect of BP ramps, P<0.0001; effect of dapagliflozin, P=0.598; interaction, P=0.620	5B	mmol/L	Vehicle vs dapa	2way ANOVA	PN	Normally distributed - Shapiro-Wilk test
18	Plasma Cl unaffected by MABP or dapa	Non diabetic - Vehicle vs dapa	Vehicle 112.4; dapa 115.6	Vehicle 3.7; dapa 5.7	8	effect of BP ramps, P=0.778; effect of dapagliflozin, P=0.087; interaction, P=0.355	5C	mmol/L	Vehicle vs dapa	2way ANOVA	PN	Normally distributed - Shapiro-Wilk test
19	Plasma Na unaffected by MABP or dapa	Non diabetic - Vehicle vs dapa	Vehicle 142.8; dapa 145.1	Vehicle 3.6; dapa 5.5	8	effect of BP ramps, P=0.740; effect of dapagliflozin, P=0.231; interaction, P=0.715	5D	mmol/L	Vehicle vs dapa	2way ANOVA	PN	Normally distributed - Shapiro-Wilk test
20	MABP increased to similar extents	T1DM - Vehicle vs dapa	Vehicle 115.9; dapa 102.3	Vehicle 16.7; dapa 18.2	7	effect of BP ramps, P<0.0001; effect of dapagliflozin, P=0.017; interaction, P=0.889	6A	mmHg	Vehicle vs dapa	2way ANOVA	PN	Normally distributed - Shapiro-Wilk test
21	GFR unaffected by MABP or dapa	T1DM - Vehicle vs dapa	Vehicle 0.76; dapa 0.73	Vehicle 0.30; dapa 0.39	7	effect of BP ramps, P=0.448; effect of dapagliflozin, P=0.083; interaction, P=0.054	6B	mL/min/g KW	Vehicle vs dapa	2way ANOVA	PN	Normally distributed - Shapiro-Wilk test
22	Urine flow rate increased to the same extent	T1DM - Vehicle vs dapa	Vehicle 1.23; dapa 1.15	Vehicle 0.43; dapa 0.28	7	effect of BP ramps, P<0.0001; effect of dapagliflozin, P=0.381; interaction, P=0.001	7A	uL/min/g KW (log)	Vehicle vs dapa	2way ANOVA	PN	Not normally distributed - log transformed prior to analysis
23	Urinary glucose higher in dapa treated animals	T1DM - Vehicle vs dapa	Vehicle -2.36; dapa 0.10	Vehicle 0.10; dapa 0.23	7	effect of BP ramps, P=0.733; effect of dapagliflozin, P<0.0001; interaction, P=0.098	7B	μmol/min/g kw (log)	Vehicle vs dapa	2way ANOVA	PN	Not normally distributed - log transformed prior to analysis
24	Baseline urinary sodiums were not different	T1DM - Vehicle vs dapa	Vehicle 0.2; dapa 0.2	Vehicle 0.2; dapa 0.2	7	0.383	7C	μmol/min/g kw (log)	Vehicle vs dapa	Mann-Whitney	PN
25	Natriuresis reduced by dapa	T1DM - Vehicle vs dapa	Vehicle 0.13; dapa -0.40	Vehicle 0.72; dapa 0.7	7	effect of BP ramps, P<0.0001; effect of dapagliflozin, P=0.012; interaction, P=0.007	7C	μmol/min/g kw (log)	Vehicle vs dapa	2way ANOVA	PN	Not normally distributed - log transformed prior to analysis
26	FeGlucose higher in dapa treated animals	T1DM - Vehicle vs dapa	Vehicle -1.00; dapa 1.47	Vehicle 0.45; dapa 0.26	7	effect of BP ramps, P=0.012; effect of dapagliflozin, P<0.0001; interaction, P=0.019	8A	% (log)	Vehicle vs dapa	2way ANOVA	PN	Not normally distributed - log transformed prior to analysis
27	FeNa increase dampened by dapa	T1DM - Vehicle vs dapa	Vehicle 0.23; dapa -0.38	Vehicle 0.88; dapa 0.62	7	effect of BP ramps, P<0.0001; effect of dapagliflozin, P=0.005; interaction, P=0.006	8B	% (log)	Vehicle vs dapa	2way ANOVA	PN	Not normally distributed - log transformed prior to analysis
28	Urine flow v MABP not different between groups	T1DM - Vehicle vs dapa			7	0.225	9A	uL/min/g KW vs mmHg	Vehicle vs dapa	sum-of-squares F test	PN
29	Urinary Na v MABP not different between groups	T1DM - Vehicle vs dapa			7	0.531	9B	μmol/min/g kw vs mmHG	Vehicle vs dapa	sum-of-squares F test	PN
30	GFR v MABP regression curve could not be fitted	T1DM - Vehicle vs dapa			7	0.32	9C	mL/min/g KW vs mmHg	Vehicle vs dapa	sum-of-squares F test	PN
31	Urinary glucose v MABP different between groups	T1DM - Vehicle vs dapa			7	<0.0001	9D	μmol/min/g kw vs mmHg	Vehicle vs dapa	sum-of-squares F test	PN
